# Supplementary material for: A novel prospective isolation of murine fetal liver progenitors to study in utero hematopoietic defects
Source: PLoS Genet. 2018 Jan 4;14(1):e1007127. doi: 10.1371/journal.pgen.1007127 (PMC5754050; doi:10.1371/journal.pgen.1007127)
Supplement: S6 Table — (XLSX) [file pgen.1007127.s015.xlsx]

## Sheet: DESeq2 CMPs
S6 Table. Differentially Expressed Genes in P2+ CMPs with respect to P2- CMPs (Bioconductor - DE Seq2)	Gene Symbol	baseMean	log2FoldChange	lfcSE	stat	pvalue	padj
	Car1	66.6215	-23.8226	0.972082	-24.5068	1.24964e-132	1.1228e-128
	Trib2	13.1911	-6.7301	1.13941	-5.90668	3.49064e-09	4.48049e-06
	Slc45a3	12.5166	-6.36071	1.45449	-4.37315	1.22466e-05	0.00597778
	Slc38a5	33.9145	-5.93188	0.924557	-6.41591	1.39981e-10	2.51546e-07
	Kel	16.3831	-5.71567	0.966951	-5.91103	3.39984e-09	4.48049e-06
	Gm15915	162.513	-5.5299	0.596578	-9.26937	1.87251e-20	8.41225e-17
	Ermap	77.3215	-5.31716	0.776602	-6.8467	7.55707e-12	2.26334e-08
	Nxpe2	12.4636	-5.27414	1.28524	-4.10362	4.06734e-05	0.0140558
	Ublcp1	8.47899	-4.79597	1.02494	-4.67929	2.87867e-06	0.00198961
	Tspo2	18.4866	-4.66447	1.04634	-4.45788	8.27725e-06	0.00503201
	Ehd2	5.33205	-4.38667	1.38114	-3.17612	0.00149259	0.188886
	Spta1	5.5889	-4.37058	1.56674	-2.78959	0.00527742	0.385509
	Ccnb1ip1	17.0593	-4.22632	0.956246	-4.4197	9.88388e-06	0.00555041
	Klf1	134.754	-4.1237	0.615273	-6.70222	2.05278e-11	4.61106e-08
	Fam46a	7.43347	-3.94653	1.35969	-2.90252	0.00370175	0.31981
	Add2	20.3356	-3.80565	0.910106	-4.18154	2.89535e-05	0.0113108
	Sptb	4.33832	-3.79211	1.28277	-2.95619	0.00311463	0.288504
	Ank1	9.22091	-3.7048	0.731737	-5.06303	4.1265e-07	0.000411962
	Cyth3	34.8526	-3.6437	0.662819	-5.49727	3.85718e-08	4.3321e-05
	Crip2	10.2675	-3.58094	1.30135	-2.75172	0.00592832	0.409738
	Igsf3	11.3876	-3.4568	1.02443	-3.37435	0.000739905	0.116632
	Ces2g	16.7574	-3.37895	0.911727	-3.7061	0.000210472	0.0441029
	Rhd	11.6955	-3.37531	1.34057	-2.51782	0.0118083	0.609754
	Atp1b2	25.7871	-3.34532	0.981282	-3.40913	0.000651702	0.110916
	Ccdc116	7.38123	-3.32765	1.2604	-2.64016	0.00828657	0.487207
	Skil	4.88343	-3.25774	1.49498	-2.17912	0.029323	0.917916
	Zfp507	5.25655	-3.24529	1.41206	-2.29826	0.021547	0.793586
	Anxa2	22.1642	-3.18151	0.970237	-3.27911	0.00104135	0.143947
	6030468B19Rik	4.8656	-3.1467	1.28167	-2.45515	0.0140825	0.673039
	Mt2	8.03856	-3.12583	0.64651	-4.83493	1.33194e-06	0.00119675
	Tnfaip2	74.0611	-2.92674	0.73806	-3.96545	7.32583e-05	0.0226974
	Ltbp1	17.3778	-2.89638	1.14154	-2.53726	0.0111723	0.590491
	Col5a1	24.2124	-2.81682	1.0064	-2.79892	0.00512742	0.380176
	Ssx2ip	47.3946	-2.78788	0.595257	-4.6835	2.82023e-06	0.00198961
	Sav1	5.43663	-2.73746	0.893486	-3.0638	0.00218547	0.231017
	Nckap1	8.50098	-2.64939	1.17509	-2.25463	0.0241565	0.836117
	Emc9	17.5917	-2.6116	0.940925	-2.77557	0.00551055	0.389242
	Snord100	1.89619	-2.49185	0.779662	-3.19607	0.00139312	0.178817
	Smim1	68.2515	-2.36584	0.541849	-4.36623	1.26408e-05	0.00597778
	Mical3	20.8657	-2.34397	0.791211	-2.96251	0.00305138	0.287455
	Chst11	14.8029	-2.22139	0.9583	-2.31806	0.0204463	0.786299
	Fgf3	4.24268	-2.2164	0.69336	-3.19661	0.00139053	0.178817
	Golm1	32.6397	-2.21301	0.73064	-3.02887	0.00245474	0.249971
	Tspan33	10.0093	-2.20668	0.962077	-2.29366	0.02181	0.794707
	Trim56	14.2087	-2.18306	0.802656	-2.7198	0.00653211	0.441286
	Gm23130	3.79909	-2.11128	0.705914	-2.99085	0.00278202	0.268779
	Gigyf1	8.07802	-2.10739	0.720909	-2.92325	0.00346402	0.305736
	BC037034	11.0087	-2.04579	0.604123	-3.38638	0.000708202	0.113628
	Acss2	14.5358	-2.0041	0.834644	-2.40114	0.0163439	0.686216
	Parm1	56.8053	-1.99638	0.705573	-2.82945	0.00466286	0.361171
	Steap3	40.876	-1.94198	0.524095	-3.70539	0.000211066	0.0441029
	Senp5	7.50264	-1.93694	0.930943	-2.08062	0.0374689	0.999952
	Pten	28.6551	-1.8628	0.576714	-3.23002	0.00123779	0.163553
	Btaf1	33.8585	-1.84215	0.489435	-3.76383	0.000167332	0.0376916
	Pip4k2b	15.4552	-1.81852	0.72051	-2.52393	0.0116052	0.602731
	Larp1b	13.5234	-1.77743	0.900819	-1.97312	0.0484815	0.999952
	Snhg12	15.2258	-1.74112	0.712999	-2.44196	0.0146077	0.680252
	Gba	22.5632	-1.73562	0.842931	-2.05903	0.0394915	0.999952
	Ankrd13c	27.3045	-1.72471	0.652854	-2.6418	0.00824672	0.487207
	B3glct	14.6417	-1.72159	0.872334	-1.97355	0.0484331	0.999952
	Mt1	324.577	-1.71353	0.461014	-3.71688	0.0002017	0.0441029
	Thada	24.0882	-1.63535	0.693883	-2.35681	0.0184326	0.74109
	Atp13a3	42.3833	-1.62925	0.393961	-4.13556	3.54089e-05	0.0127259
	Ddx55	27.3509	-1.58535	0.721872	-2.19616	0.0280805	0.905389
	Gpd1l	24.2296	-1.5844	0.727529	-2.17778	0.0294223	0.917916
	Sipa1l1	20.3477	-1.51681	0.66486	-2.2814	0.022525	0.806325
	Spen	28.3967	-1.50321	0.476878	-3.15219	0.00162053	0.196837
	Cpox	139.691	-1.47619	0.434436	-3.39794	0.000678953	0.110916
	Urb1	32.2516	-1.46433	0.717165	-2.04184	0.0411679	0.999952
	Ifi30	26.4328	-1.43076	0.694655	-2.05967	0.0394298	0.999952
	Atg2b	29.7654	-1.42015	0.697042	-2.0374	0.0416099	0.999952
	Prkag1	28.2781	-1.38051	0.420213	-3.28526	0.00101887	0.143039
	Notch2	35.4093	-1.3585	0.356461	-3.81109	0.000138356	0.0335982
	Ammecr1	22.4473	-1.32699	0.64778	-2.04852	0.0405088	0.999952
	Aebp2	30.2724	-1.30803	0.497972	-2.62671	0.00862156	0.488472
	Lin28b	31.7339	-1.27732	0.610832	-2.09111	0.0365181	0.999952
	Gata1	105.044	-1.24853	0.501159	-2.49129	0.0127281	0.628361
	Lpin2	56.1545	-1.232	0.512412	-2.40432	0.0162028	0.683482
	Mir142hg	26.413	-1.19423	0.396095	-3.01501	0.0025697	0.251896
	Hk2	32.8355	-1.18893	0.494324	-2.40515	0.0161656	0.683482
	Mns1	81.1328	-1.15848	0.40262	-2.87735	0.00401033	0.334976
	Wdr3	52.2177	-1.158	0.461347	-2.51005	0.0120713	0.619775
	Arfgef1	34.5123	-1.15284	0.574139	-2.00795	0.0446485	0.999952
	Muc13	59.7866	-1.14715	0.584617	-1.96223	0.0497357	0.999952
	Spn	51.2291	-1.14082	0.427217	-2.67036	0.00757711	0.482492
	Naf1	21.7516	-1.13054	0.566212	-1.99667	0.0458614	0.999952
	Samd14	63.4198	-1.12947	0.560397	-2.01549	0.0438534	0.999952
	Blvrb	116.079	-1.12682	0.506356	-2.22534	0.0260583	0.863963
	Hdac7	69.6624	-1.12269	0.460131	-2.43994	0.0146896	0.680252
	Hnrnpa0	75.9064	-1.11817	0.297137	-3.76313	0.000167798	0.0376916
	Ube4b	34.2909	-1.10862	0.455291	-2.43498	0.0148927	0.680252
	Tfrc	75.3421	-1.10737	0.545707	-2.02923	0.0424344	0.999952
	Mir6236	58.3001	-1.10589	0.232756	-4.75129	2.02127e-06	0.00165101
	Ndufb2	15.3583	-1.08654	0.278727	-3.89823	9.68998e-05	0.0272077
	Rbbp6	118.255	-1.05767	0.350378	-3.01866	0.00253894	0.251896
	Gm10136	2.27358	-1.02077	0.434422	-2.34971	0.0187881	0.743663
	Suz12	51.5693	-1.02052	0.406934	-2.50782	0.0121479	0.620163
	Akt2	38.824	-1.00824	0.435174	-2.31687	0.020511	0.786299
	Fbxl14	20.5454	-1.00615	0.454174	-2.21534	0.0267366	0.876744
	Gid8	38.9987	-0.978523	0.493078	-1.98452	0.0471978	0.999952
	Ugcg	62.874	-0.956971	0.461255	-2.07471	0.0380135	0.999952
	Slfn5	2.25828	-0.951925	0.380554	-2.50142	0.0123696	0.622456
	Magt1	57.0575	-0.94996	0.382732	-2.48205	0.013063	0.64137
	Tial1	48.5723	-0.942423	0.415877	-2.26611	0.0234445	0.828167
	Kcnab2	48.3672	-0.933056	0.405167	-2.3029	0.0212847	0.790261
	Cdk6	334.991	-0.93265	0.220416	-4.23131	2.3233e-05	0.00962458
	Snhg9	8.36503	-0.93109	0.33292	-2.79674	0.00516209	0.380176
	Gm13226	1.54195	-0.923114	0.314248	-2.93753	0.00330837	0.298664
	Tnrc6a	38.3265	-0.917068	0.433604	-2.11499	0.0344308	0.997937
	Casp3	90.3154	-0.916093	0.398884	-2.29664	0.0216392	0.793586
	Fam65a	100.606	-0.906753	0.293665	-3.08771	0.00201703	0.221012
	Lmo2	304.064	-0.902044	0.248357	-3.63205	0.00028118	0.0537532
	Ppp1r14b	72.5618	-0.881365	0.250742	-3.51503	0.000439705	0.0777997
	Prpf19	33.9083	-0.877944	0.333801	-2.63015	0.00853483	0.488472
	Snhg1	74.1881	-0.874907	0.299667	-2.9196	0.00350483	0.305736
	Rreb1	45.4267	-0.861405	0.378832	-2.27384	0.0229755	0.819186
	Slc7a5	61.1286	-0.859904	0.33571	-2.56145	0.0104236	0.563519
	Nup37	69.0588	-0.851866	0.424807	-2.0053	0.044931	0.999952
	Uchl4	1.4784	-0.851425	0.406108	-2.09655	0.0360338	0.999952
	Amd1	60.4102	-0.847039	0.268724	-3.15208	0.00162114	0.196837
	Gm38312	1.61861	-0.841732	0.399835	-2.1052	0.0352739	0.999952
	Epb41l4aos	41.4211	-0.836914	0.376704	-2.22168	0.0263051	0.86894
	Gm7290	1.25167	-0.832616	0.317088	-2.62582	0.00864407	0.488472
	Exosc2	91.0528	-0.830541	0.308668	-2.69072	0.00712972	0.471033
	Bod1l	75.8886	-0.830051	0.412072	-2.01433	0.0439746	0.999952
	Rpl30-ps1	1.21275	-0.828219	0.309479	-2.67617	0.00744687	0.481368
	Ccdc58	50.5278	-0.823157	0.388427	-2.11921	0.0340729	0.993978
	Tnks2	55.569	-0.82058	0.349138	-2.3503	0.0187582	0.743663
	Cyp4x1	2.05182	-0.801154	0.367113	-2.18231	0.0290868	0.917
	Cdc34	135.908	-0.789538	0.216812	-3.64157	0.00027098	0.0537532
	Gm6498	1.36215	-0.788445	0.324579	-2.42913	0.0151351	0.680252
	Esf1	62.276	-0.78597	0.370066	-2.12386	0.0336816	0.988984
	Vamp5	237.667	-0.742044	0.184136	-4.02987	5.58073e-05	0.0179081
	Cd44	68.9743	-0.740105	0.354418	-2.08823	0.0367775	0.999952
	Gm4540	2.59607	-0.73761	0.313085	-2.35594	0.0184757	0.74109
	Kmt5a	108.757	-0.719985	0.287516	-2.50416	0.0122744	0.622456
	Zpr1	92.7854	-0.718506	0.35627	-2.01674	0.0437221	0.999952
	Alad	280.758	-0.717953	0.271825	-2.64123	0.00826054	0.487207
	Cluh	104.578	-0.709285	0.277088	-2.55978	0.0104739	0.563519
	Mir703	11.5907	-0.706174	0.180498	-3.91237	9.13933e-05	0.0269881
	Zfpm1	87.2271	-0.690338	0.308457	-2.23803	0.0252189	0.851848
	Gm16238	1.44212	-0.686253	0.322964	-2.12486	0.0335984	0.988984
	Taf1d	130.265	-0.684102	0.205226	-3.33341	0.00085789	0.128469
	Nucks1	199.912	-0.681799	0.192346	-3.54465	0.000393138	0.0720887
	mt-Nd6	183.87	-0.672437	0.172927	-3.88857	0.000100837	0.0273535
	Hnrnpl	101.096	-0.672351	0.201552	-3.33587	0.000850328	0.128469
	H2afj	41.0735	-0.667003	0.245943	-2.71203	0.00668731	0.447327
	Naa15	133.827	-0.665144	0.278046	-2.3922	0.0167476	0.696652
	Scd2	185.681	-0.663455	0.239428	-2.771	0.00558845	0.389242
	Kit	181.687	-0.659006	0.31083	-2.12015	0.0339933	0.993978
	Eif5b	265.312	-0.6588	0.193814	-3.39914	0.00067597	0.110916
	Arglu1	77.6288	-0.658223	0.216155	-3.04514	0.00232573	0.242985
	Clint1	89.5514	-0.657972	0.303975	-2.16456	0.0304216	0.936089
	Rpl28-ps3	2.31848	-0.655529	0.329355	-1.99034	0.046553	0.999952
	Eif4a2	189.405	-0.648284	0.204651	-3.16776	0.00153618	0.191703
	Lgals1	786.077	-0.644478	0.192653	-3.34527	0.00082202	0.127342
	mt-Nd2	528.226	-0.641083	0.143911	-4.45471	8.40069e-06	0.00503201
	Tomm5	227.693	-0.639842	0.16998	-3.76421	0.000167076	0.0376916
	Celf1	100.403	-0.6376	0.314046	-2.03027	0.0423288	0.999952
	Hspa4	224.545	-0.630846	0.204142	-3.09024	0.00199996	0.221012
	Ppig	141.671	-0.622808	0.238182	-2.61484	0.00892701	0.498194
	Ybx3	275.941	-0.618874	0.199236	-3.10624	0.00189484	0.215508
	Actr2	89.4744	-0.599846	0.228325	-2.62715	0.00861023	0.488472
	Gm4737	21.4704	-0.599797	0.274578	-2.18443	0.0289307	0.915289
	Larp1	84.4523	-0.597705	0.285964	-2.09014	0.036605	0.999952
	Gm10925	4.02897	-0.596	0.260171	-2.2908	0.021975	0.796152
	Mbnl1	205.755	-0.593285	0.190997	-3.10626	0.00189472	0.215508
	Rpl38-ps2	12.6312	-0.590291	0.20412	-2.89189	0.00382937	0.324932
	Gm17214	7.57337	-0.579913	0.220162	-2.63403	0.0084379	0.488472
	Eif2s3x	22.0355	-0.558979	0.261647	-2.13639	0.0326478	0.966762
	Srp19	123.699	-0.555175	0.200235	-2.77262	0.00556062	0.389242
	Sf3b3	230.951	-0.552125	0.198708	-2.77858	0.00545978	0.389242
	Tomm40	153.548	-0.550592	0.17019	-3.23517	0.00121572	0.163034
	Xpo1	100.718	-0.540798	0.251867	-2.14715	0.0317812	0.962336
	Hk1	91.7274	-0.528729	0.234934	-2.25055	0.0244141	0.836117
	E2f4	92.0625	-0.528489	0.217605	-2.42866	0.0151547	0.680252
	1810022K09Rik	92.0063	-0.521446	0.180334	-2.89156	0.00383337	0.324932
	Gm28437	8.02975	-0.520165	0.209768	-2.47972	0.0131487	0.642069
	Cdk2ap1	41.5188	-0.517536	0.23806	-2.17397	0.029707	0.920405
	Wdr12	147.17	-0.516533	0.240788	-2.14518	0.0319386	0.962336
	Syncrip	98.6379	-0.513218	0.247167	-2.0764	0.0378572	0.999952
	Copz1	172.428	-0.504244	0.209178	-2.4106	0.0159263	0.683482
	Psmc1	176.561	-0.503406	0.193772	-2.59793	0.00937864	0.520167
	Canx	287.934	-0.502496	0.143003	-3.51389	0.000441601	0.0777997
	2410006H16Rik	80.5696	-0.50005	0.252933	-1.977	0.0480412	0.999952
	Snrpb2	108.226	-0.497281	0.210572	-2.36158	0.0181974	0.74109
	Gatad2a	115.717	-0.495752	0.22803	-2.17407	0.0297002	0.920405
	Gm23935	35.6449	-0.493442	0.188446	-2.61848	0.0088323	0.495989
	Etf1	160.043	-0.491983	0.202287	-2.4321	0.0150115	0.680252
	Gm28661	7.47986	-0.489343	0.203383	-2.40602	0.0161274	0.683482
	Nars	205.876	-0.487533	0.178133	-2.7369	0.00620206	0.424951
	Cse1l	142.446	-0.484263	0.24567	-1.97119	0.0487019	0.999952
	Son	341.427	-0.478287	0.14504	-3.29763	0.000975049	0.139061
	Serinc3	242.076	-0.474784	0.228983	-2.07345	0.0381305	0.999952
	Mrpl51	141.583	-0.471448	0.220282	-2.1402	0.0323383	0.965315
	1110038B12Rik	102.706	-0.47104	0.203852	-2.31069	0.0208498	0.788817
	mt-Rnr1	787.632	-0.467107	0.126346	-3.69703	0.000218132	0.0445436
	mt-Nd4	1187.61	-0.461658	0.118136	-3.90787	9.3114e-05	0.0269881
	Calm3	127.258	-0.460391	0.195042	-2.36047	0.0182516	0.74109
	Mrpl52	139.53	-0.457811	0.203062	-2.25453	0.0241628	0.836117
	Rps13-ps2	11.7238	-0.452016	0.157924	-2.86223	0.00420668	0.337188
	Mybbp1a	291.69	-0.449825	0.153207	-2.93607	0.00332403	0.298664
	Gm13340	7.67389	-0.437438	0.189765	-2.30515	0.021158	0.788817
	Tmpo	164.2	-0.430058	0.163639	-2.62809	0.0085867	0.488472
	Srrm1	356.551	-0.428717	0.139223	-3.07934	0.00207459	0.221907
	Malat1	191.656	-0.427826	0.207923	-2.05762	0.039627	0.999952
	Vamp8	299.19	-0.427444	0.191288	-2.23455	0.0254467	0.856296
	Gnai2	112.371	-0.425308	0.215261	-1.97578	0.0481802	0.999952
	Abcf1	209.886	-0.422533	0.184846	-2.28586	0.0222622	0.803316
	Ubxn1	157.889	-0.416637	0.176005	-2.36719	0.0179237	0.735362
	Ipo5	202.604	-0.41326	0.200022	-2.06608	0.0388214	0.999952
	Hnrnpa3	101.024	-0.413003	0.208732	-1.97863	0.0478573	0.999952
	Ndufa6	145.783	-0.393819	0.169824	-2.31899	0.0203956	0.786299
	Hnrnpdl	224.169	-0.393053	0.192355	-2.04337	0.0410156	0.999952
	Rpl13a	74.4309	-0.391376	0.184987	-2.1157	0.0343704	0.997937
	Gm10443	8.24439	-0.388206	0.175819	-2.20798	0.0272457	0.883764
	U2surp	157.975	-0.385346	0.189122	-2.03755	0.0415951	0.999952
	Hspe1	520.351	-0.378892	0.122263	-3.09899	0.00194184	0.218092
	Tra2b	200.853	-0.377028	0.113669	-3.31688	0.00091028	0.131917
	Eif3a	382.063	-0.372886	0.154337	-2.41604	0.0156902	0.680252
	Pdcd5	164.152	-0.369267	0.163901	-2.25298	0.0242603	0.836117
	Rcc2	287.634	-0.364289	0.153737	-2.36956	0.017809	0.73401
	Rpl12	705.081	-0.363982	0.0938722	-3.87742	0.000105571	0.0273535
	Gas5	579.741	-0.352533	0.123408	-2.85665	0.00428133	0.337437
	Psmd7	261.447	-0.350795	0.171983	-2.0397	0.0413803	0.999952
	St13	196.841	-0.346264	0.153145	-2.26103	0.0237574	0.833831
	Hdgf	594.066	-0.345131	0.142668	-2.41912	0.0155582	0.680252
	Gm15564	119.148	-0.337223	0.165995	-2.03153	0.0422014	0.999952
	Ptp4a2	230.332	-0.335868	0.149734	-2.2431	0.0248906	0.843932
	Hspd1	528.32	-0.32352	0.131073	-2.46824	0.0135778	0.659441
	mt-Rnr2	13132.5	-0.322775	0.106538	-3.02967	0.00244823	0.249971
	Cox7a2	329.858	-0.320916	0.132846	-2.41569	0.0157054	0.680252
	Ptges3	205.668	-0.32064	0.145008	-2.2112	0.0270222	0.882889
	Hsp90aa1	1746.46	-0.31998	0.078714	-4.06509	4.80132e-05	0.0159777
	Gm5611	19.5359	-0.313444	0.139333	-2.24961	0.024474	0.836117
	Lars2	1717.07	-0.312127	0.150598	-2.07258	0.0382112	0.999952
	Rpl39	467.406	-0.305182	0.0896948	-3.40245	0.000667837	0.110916
	Atp5g3	358.117	-0.302058	0.105627	-2.85968	0.00424065	0.337188
	Rps8	1219.23	-0.301843	0.0713895	-4.22811	2.3566e-05	0.00962458
	Set	615.333	-0.294806	0.0978158	-3.01389	0.00257924	0.251896
	Hnrnpa2b1	699.819	-0.268764	0.101155	-2.65694	0.00788532	0.485003
	Cct5	530.862	-0.255427	0.117194	-2.17952	0.0292928	0.917916
	Gm14165	25.7537	-0.243957	0.118249	-2.06308	0.039105	0.999952
	Rps12	779.727	-0.241732	0.0870951	-2.77549	0.00551189	0.389242
	Rpl29	307.663	-0.223183	0.0948966	-2.35186	0.0186798	0.743663
	Rps27	1259.81	-0.219882	0.074743	-2.94184	0.00326268	0.298664
	Rps25	723.126	-0.206867	0.0728007	-2.84155	0.00448944	0.350762
	Rpl28	627.121	-0.206768	0.0735603	-2.81086	0.00494091	0.379437
	Rps28	606.673	-0.191291	0.0724651	-2.63977	0.00829634	0.487207
	mt-Nd1	2786.04	-0.181316	0.0805383	-2.2513	0.0243665	0.836117
	Npm1	2434.48	-0.164352	0.0669149	-2.45614	0.0140439	0.673039
	Rpl23	856.739	-0.158539	0.0658512	-2.40753	0.0160607	0.683482
	Rpl21	830.049	-0.131877	0.0638611	-2.06506	0.0389171	0.999952
	Rpl6	1012.88	0.149695	0.0689909	2.16978	0.0300233	0.927007
	Rps9	1420.89	0.149877	0.0560881	2.67216	0.00753644	0.482492
	Ptma	1005.6	0.152966	0.0600092	2.54905	0.0108016	0.574277
	Rpl11	723.342	0.153449	0.0672381	2.28217	0.0224795	0.806325
	Rpl13	1229.04	0.159867	0.0539998	2.96051	0.00307131	0.287455
	Rpl15	530.449	0.161393	0.0787921	2.04835	0.0405261	0.999952
	Ppia	1251.26	0.17159	0.0644072	2.66414	0.00771852	0.482492
	Rps6	594.389	0.18463	0.0827849	2.23024	0.0257318	0.856296
	Rpl18	1085.77	0.190909	0.0608427	3.13775	0.00170248	0.202759
	Atp5a1	721.504	0.200589	0.0982079	2.0425	0.0411022	0.999952
	Gm13493	85.1565	0.208317	0.103875	2.00545	0.0449147	0.999952
	Eef1a1	3110.07	0.226861	0.0895025	2.53469	0.0112547	0.591366
	Cdk4	545.423	0.228172	0.110743	2.06037	0.039363	0.999952
	Oaz1	390.495	0.231129	0.0953587	2.42378	0.0153597	0.680252
	Hmgb1	488.196	0.247725	0.0791744	3.12885	0.00175494	0.204781
	Hnrnpab	331.304	0.251365	0.120617	2.08399	0.0371609	0.999952
	Cfl1	937.779	0.26108	0.0628685	4.15279	3.28451e-05	0.0122964
	Erh	205.691	0.263475	0.109075	2.41554	0.015712	0.680252
	Hmgn2	483.554	0.270292	0.102254	2.64333	0.0082096	0.487207
	Tceb2	243.625	0.275151	0.125777	2.18761	0.0286978	0.913253
	Cox5b	299.1	0.282137	0.106281	2.65464	0.00793938	0.485003
	Rac1	256.286	0.288819	0.144596	1.99742	0.0457792	0.999952
	Sub1	285.116	0.296886	0.122949	2.41471	0.0157476	0.680252
	Hmgn1	287.238	0.302588	0.141589	2.13708	0.0325914	0.966762
	Ddx39b	216.69	0.308871	0.150783	2.04844	0.0405166	0.999952
	Rbm3	206.084	0.312865	0.125565	2.49166	0.0127149	0.628361
	Atp5h	320.05	0.317733	0.124263	2.55693	0.0105599	0.564767
	Snx3	197.718	0.319445	0.145926	2.18909	0.0285902	0.913253
	Hmgb1-ps7	29.4342	0.323045	0.127756	2.52861	0.0114514	0.598204
	Atp5d	242.814	0.330161	0.137838	2.39528	0.0166078	0.694053
	Gm10132	34.6233	0.335255	0.164901	2.03307	0.0420456	0.999952
	Oaz1-ps	13.9472	0.337024	0.160453	2.10046	0.0356885	0.999952
	Atp5g2	71.3838	0.34349	0.160163	2.14463	0.0319828	0.962336
	Ndufa7	155.441	0.347805	0.170785	2.03651	0.0416995	0.999952
	Arpc1b	199.995	0.353758	0.172717	2.0482	0.0405409	0.999952
	Ppp1ca	328.887	0.362806	0.152713	2.37574	0.0175139	0.725172
	Sumo2	36.7669	0.364019	0.157811	2.30668	0.0210727	0.788817
	H3f3a	93.6124	0.374554	0.153642	2.43783	0.0147756	0.680252
	Mcm3	284.311	0.380812	0.165761	2.29735	0.0215988	0.793586
	B2m	242.997	0.387011	0.194134	1.99352	0.0462042	0.999952
	Rpn2	213.093	0.398918	0.194325	2.05284	0.040088	0.999952
	2410015M20Rik	129.736	0.414619	0.203215	2.04029	0.041321	0.999952
	Rrm1	250.895	0.422219	0.172243	2.4513	0.0142342	0.67669
	Phgdh	227.215	0.423728	0.163311	2.59461	0.00946978	0.520536
	H2afy	289.546	0.428341	0.191995	2.231	0.0256809	0.856296
	Sf3b4	54.9731	0.433526	0.195569	2.21674	0.026641	0.876744
	Bola3	102.934	0.435627	0.207656	2.09783	0.0359203	0.999952
	Ddost	220.351	0.444048	0.165582	2.68175	0.0073239	0.476849
	Cope	144.686	0.461257	0.22863	2.01748	0.0436449	0.999952
	Rpl6l	4.13396	0.474895	0.232043	2.04658	0.0406991	0.999952
	Cd81	207.581	0.488183	0.211535	2.30781	0.0210097	0.788817
	Ppib	39.2877	0.490714	0.224409	2.1867	0.0287647	0.913253
	Eif6	155.346	0.501329	0.205636	2.43794	0.0147711	0.680252
	Eif4e2	129.401	0.504329	0.235152	2.1447	0.0319771	0.962336
	Stmn1	294.485	0.51249	0.13225	3.87517	0.000106552	0.0273535
	Krtcap2	183.539	0.530214	0.189563	2.79703	0.00515747	0.380176
	Arhgdib	240.039	0.530501	0.197488	2.68625	0.007226	0.473909
	Gm9761	4.54851	0.534826	0.262805	2.03507	0.0418438	0.999952
	Ndufa10	159.428	0.540347	0.229249	2.35703	0.0184216	0.74109
	Ssbp4	47.4859	0.546579	0.272213	2.00791	0.0446527	0.999952
	Ndufs8	143.374	0.552555	0.207453	2.66352	0.00773275	0.482492
	Gm10282	7.79858	0.556519	0.187853	2.96253	0.00305126	0.287455
	Dnajc9	182.03	0.556713	0.263713	2.11105	0.0347677	0.999952
	Usp14	119.191	0.567295	0.252025	2.25094	0.024389	0.836117
	Uqcrc1	317.717	0.58072	0.151121	3.84275	0.000121662	0.0303647
	Ube2s	26.2894	0.585373	0.297748	1.966	0.0492983	0.999952
	Snrnp70	50.6487	0.598678	0.25605	2.33813	0.0193806	0.757108
	Arl6ip4	97.2418	0.601938	0.244111	2.46584	0.0136691	0.660307
	Rbbp4	74.224	0.607804	0.249427	2.43681	0.0148176	0.680252
	Exosc7	122.748	0.611704	0.299236	2.04422	0.040932	0.999952
	Dynlt1b	5.97594	0.626916	0.302589	2.07184	0.0382802	0.999952
	Gm12715	2.74403	0.633497	0.312393	2.02789	0.0425719	0.999952
	Eif1b	91.7616	0.633846	0.274653	2.30781	0.0210098	0.788817
	Rbm38	51.3562	0.643559	0.235327	2.73474	0.00624302	0.424951
	Tyms	149.779	0.644018	0.249861	2.5775	0.00995169	0.541915
	Rab2a	71.2691	0.647203	0.315697	2.05007	0.0403574	0.999952
	Gm11223	34.4183	0.651397	0.179339	3.63221	0.000281007	0.0537532
	Prmt1	26.2502	0.653105	0.251826	2.59347	0.00950115	0.520536
	Rab11b	65.2271	0.666115	0.27436	2.42788	0.0151872	0.680252
	Cmpk1	77.5067	0.6759	0.340638	1.98422	0.0472317	0.999952
	Map1lc3b	70.0812	0.679462	0.329153	2.06427	0.0389918	0.999952
	Gtf3a	20.1415	0.70034	0.346343	2.0221	0.0431662	0.999952
	Paf1	63.1304	0.70311	0.358235	1.96271	0.04968	0.999952
	Fam60a	25.9137	0.716001	0.334303	2.14177	0.0322118	0.964744
	Gm1840	3.53045	0.724476	0.273126	2.65254	0.00798892	0.485003
	Tbcb	63.7279	0.744654	0.372272	2.00029	0.0454686	0.999952
	Asf1a	80.0601	0.750615	0.379005	1.98049	0.047649	0.999952
	Trmt112-ps2	2.23559	0.76949	0.335579	2.29302	0.0218467	0.794707
	Gm6421	1.56123	0.787113	0.324862	2.42292	0.0153965	0.680252
	Gm8666	1.54247	0.789186	0.348405	2.26514	0.0235039	0.828167
	Dynlt1-ps1	3.12493	0.810957	0.267974	3.02625	0.00247606	0.249971
	Stub1	28.7565	0.81543	0.245668	3.31924	0.00090264	0.131917
	Wdr83os	21.7133	0.820004	0.350396	2.34022	0.0192724	0.757108
	Gm12696	13.0889	0.83561	0.291124	2.87029	0.00410098	0.334976
	Gm7862	1.49465	0.843149	0.364075	2.31587	0.0205654	0.786299
	March2	85.8732	0.856487	0.305386	2.80461	0.00503778	0.380176
	Gm14176	2.45213	0.858758	0.32366	2.65328	0.00797147	0.485003
	Dnlz	34.5181	0.945348	0.454287	2.08095	0.0374387	0.999952
	Rbfa	47.04	0.984789	0.344218	2.86094	0.00422385	0.337188
	Gm13050	1.79777	0.991578	0.371906	2.66621	0.00767125	0.482492
	Zfand5	60.7912	0.993642	0.36661	2.71036	0.00672111	0.447327
	Gm10420	1.21701	1.03189	0.446024	2.31353	0.0206933	0.787835
	Kdelr1	27.5818	1.08061	0.524543	2.0601	0.0393888	0.999952
	Ubl7	42.5116	1.09938	0.523132	2.10154	0.0355937	0.999952
	Nmral1	66.4825	1.10827	0.443215	2.50053	0.0124006	0.622456
	Runx1	45.9138	1.13889	0.396658	2.87122	0.00408888	0.334976
	Gm5900	1.3575	1.15057	0.524011	2.19569	0.0281139	0.905389
	Saraf	45.6033	1.18234	0.535432	2.20819	0.027231	0.883764
	4933404O12Rik	30.2927	1.18379	0.59164	2.00086	0.0454077	0.999952
	Exosc9	35.1424	1.20451	0.515597	2.33614	0.0194839	0.757847
	Pigyl	30.2818	1.25353	0.558534	2.24433	0.0248113	0.843932
	Oaz2	27.2898	1.29605	0.59143	2.19139	0.0284238	0.912099
	Tinf2	32.1677	1.30476	0.608532	2.14411	0.0320243	0.962336
	Sgol1	36.5691	1.3389	0.589561	2.27102	0.0231459	0.821998
	Akirin2	25.3367	1.3403	0.536467	2.49838	0.0124763	0.622777
	Mlh1	40.6668	1.3804	0.682812	2.02165	0.043213	0.999952
	Gm10031	1.96038	1.53066	0.625301	2.44787	0.0143703	0.679563
	1110008P14Rik	15.1548	1.58537	0.770601	2.05732	0.0396557	0.999952
	Sil1	16.8061	1.68324	0.809469	2.07944	0.0375768	0.999952
	Tmem9b	24.8728	1.6962	0.831381	2.04022	0.0413281	0.999952
	Yae1d1	10.5891	1.71045	0.834379	2.04997	0.0403674	0.999952
	S100a1	18.556	1.74196	0.866753	2.00976	0.0444567	0.999952
	Gnas	2.59281	1.77051	0.540721	3.27435	0.00105906	0.144176
	Msra	14.5944	2.06139	1.0113	2.03835	0.0415145	0.999952
	Aqp1	13.6695	2.18104	1.04587	2.08539	0.0370341	0.999952
	Enah	6.85267	2.18612	0.60339	3.62307	0.000291131	0.0544962
	Fars2	18.0947	2.20589	0.785944	2.80668	0.00500556	0.380176
	Plekha5	8.27114	2.22682	1.11222	2.00214	0.0452702	0.999952
	Cog6	16.3426	2.52025	0.906431	2.78041	0.00542905	0.389242
	Mettl21a	12.1056	2.52937	1.24581	2.0303	0.0423258	0.999952
	Cep162	12.1902	2.5942	1.16309	2.23043	0.0257188	0.856296
	Lyrm7	6.65898	2.71461	1.2711	2.13563	0.0327096	0.966762
	Uvssa	7.56662	2.75384	1.27566	2.15876	0.0308685	0.94338
	Cecr5	10.1846	2.79788	1.19612	2.33914	0.0193283	0.757108
	Ube2cbp	7.16687	2.84603	1.36234	2.08907	0.0367017	0.999952
	Gm5617	6.0998	3.0787	1.07226	2.87124	0.00408869	0.334976
	Zxdc	5.87813	3.10113	1.43559	2.16018	0.0307585	0.943224
	Gp1ba	11.9128	3.14007	1.07535	2.92006	0.00349968	0.305736
	Dock9	5.8736	3.96853	1.63833	2.42231	0.0154223	0.680252
	Naif1	4.48994	4.54545	1.44963	3.1356	0.00171505	0.202759
	Tnfrsf14	5.14655	4.65502	1.5114	3.07995	0.00207038	0.221907
	Slc39a8	11.2906	4.78919	1.13112	4.23402	2.29547e-05	0.00962458
	Angel1	6.18885	5.80208	1.32551	4.37725	1.20188e-05	0.00597778
